# Supplementary material for: Comparison of step-count outcomes across seven different activity trackers: a free-living experiment with young and older adults
Source: BMC Sports Sci Med Rehabil. 2024 Jul 18;16:156. doi: 10.1186/s13102-024-00943-0 (PMC11264768; doi:10.1186/s13102-024-00943-0)
Supplement: Supplementary file 1 — Supplementary Material 1 [file 13102_2024_943_MOESM1_ESM.xlsx]

## Sheet: supplement table1
Supplementary table1. Comparative analysis of step counts with Bonferroni-adjusted p-values
Overall	ActiGraph.W	ActiGraph.H	Omron	Panasonic	Tanita	Yamasa.A
ActiGraph.H	< 0.001	-	-	-	-	-
Omron	< 0.001	1	-	-	-	-
Panasonic	< 0.001	0	0.001	-	-	-
Tanita	< 0.001	0.037	0.016	0	-	-
Yamasa.A	< 0.001	1	1	0	0.542	-
Yamasa.P	< 0.001	0.175	0.086	0	1	1
Young	ActiGraph.W	ActiGraph.H	Omron	Pa-sonic	Tanita	Yamasa.A
ActiGraph.H	< 0.001	-	-	-	-	-
Omron	< 0.001	1	-	-	-	-
Panasonic	1	0.007	0.17	-	-	-
Tanita	< 0.001	1	0.115	0	-	-
Yamasa.A	< 0.001	1	1	0.001	1	-
Yamasa.P	< 0.001	1	1	0	1	1
Older	ActiGraph.W	ActiGraph.H	Omron	Pa-sonic	Tanita	Yamasa.A
ActiGraph.H	< 0.001	-	-	-	-	-
Omron	< 0.001	1	-	-	-	-
Panasonic	< 0.001	0.092	0.017	-	-	-
Tanita	< 0.001	0.194	0.739	0	-	-
Yamasa.A	< 0.001	1	1	0.006	1	-
Yamasa.P	< 0.001	0.071	0.313	0	1	0.626
